# Supplementary material for: ﻿Description of Ixodeslanigeri sp. nov., a new hard tick species (Acari, Ixodidae) collected from mouse-eared bats (Vespertilionidae, Myotis) in Vietnam
Source: Zookeys. 2024 Oct 14;1215:107–25. doi: 10.3897/zookeys.1215.123624 (PMC11494211; doi:10.3897/zookeys.1215.123624)
Supplement: XML Treatment for Ixodes lanigeri [file zookeys.1215.123624-treatment1.xml]

<!DOCTYPE tp:taxon-treatment
  PUBLIC "-//TaxonX//DTD Taxonomic Treatment Publishing DTD v0 20100105//EN" "tax-treatment-NSO.dtd">
<tp:taxon-treatment xmlns:tp="http://www.plazi.org/taxpub"><tp:treatment-meta><kwd-group><label>Taxon classification</label><kwd>
              <named-content content-type="kingdom">Animalia</named-content>
            </kwd><kwd>
              <named-content content-type="order">Ixodida</named-content>
            </kwd><kwd>
              <named-content content-type="family">Ixodidae</named-content>
            </kwd></kwd-group><mixed-citation publication-type="journal"><person-group><name><surname>Hornok</surname><given-names>Sándor</given-names></name><name><surname>Kontschán</surname><given-names>Jenő</given-names></name><name><surname>Takano</surname><given-names>Ai</given-names></name><name><surname>Gotoh</surname><given-names>Yasuhiro</given-names></name><name><surname>Hassanin</surname><given-names>Alexandre</given-names></name><name><surname>Tu</surname><given-names>Vuong Tan</given-names></name></person-group><article-title>﻿Description of <italic><tp:taxon-name><tp:taxon-name-part taxon-name-part-type="genus" reg="Ixodes">Ixodes</tp:taxon-name-part><tp:taxon-name-part taxon-name-part-type="species" reg="lanigeri">lanigeri</tp:taxon-name-part></tp:taxon-name></italic> sp. nov., a new hard tick species (<tp:taxon-name><tp:taxon-name-part taxon-name-part-type="subclass">Acari</tp:taxon-name-part></tp:taxon-name>, <tp:taxon-name><tp:taxon-name-part taxon-name-part-type="family">Ixodidae</tp:taxon-name-part></tp:taxon-name>) collected from mouse-eared bats (<tp:taxon-name><tp:taxon-name-part taxon-name-part-type="family">Vespertilionidae</tp:taxon-name-part></tp:taxon-name>, <italic><tp:taxon-name><tp:taxon-name-part taxon-name-part-type="genus" reg="Myotis">Myotis</tp:taxon-name-part></tp:taxon-name></italic>) in Vietnam</article-title><source>Zookeys</source><day>14</day><month>10</month><year>2024</year><volume>1215</volume><fpage>107</fpage><lpage>125</lpage><pub-id pub-id-type="doi">10.3897/zookeys.1215.123624</pub-id></mixed-citation></tp:treatment-meta><tp:nomenclature><label>﻿</label><tp:taxon-name>
            <object-id xmlns:xlink="http://www.w3.org/1999/xlink" content-type="arpha" xlink:type="simple">B852EA02-421D-561A-9914-8E628CA6784F</object-id>
            <tp:taxon-name-part taxon-name-part-type="genus" reg="Ixodes">Ixodes</tp:taxon-name-part>
            <tp:taxon-name-part taxon-name-part-type="species" reg="lanigeri">lanigeri</tp:taxon-name-part>
            <object-id xmlns:xlink="http://www.w3.org/1999/xlink" content-type="zoobank" xlink:type="simple">https://zoobank.org/F5F38340-44E4-45B0-8BFF-90C150548DD2</object-id>
          </tp:taxon-name><tp:taxon-authority>Hornok</tp:taxon-authority><tp:taxon-status xmlns:xlink="http://www.w3.org/1999/xlink" xlink:type="simple">sp. nov.</tp:taxon-status><xref ref-type="fig" rid="F2">Figs 2</xref><xref ref-type="fig" rid="F3">, 3</xref><xref ref-type="fig" rid="F4">, 4</xref><xref ref-type="fig" rid="F5">, 5</xref></tp:nomenclature><tp:treatment-sec sec-type="diagnosis" id="SECID0EVTAE"><title>Diagnosis.</title><p>Medium size, light brown prostriate tick with drop shape body of the female. Legs long. Basis capituli dorsally pentagonal, palps short and hypostome medium length. Scutum reverse pentagonal, broadest at mid-length, posteriorly rounded, with long, deep and curved cervical grooves.</p></tp:treatment-sec><tp:treatment-sec sec-type="material" id="SECID0E1TAE"><title>Material examined.</title><p><bold><italic>Holotype</italic></bold>: • female from a female Himalayan whiskered bat (<italic><tp:taxon-name><tp:taxon-name-part taxon-name-part-type="genus" reg="Myotis">Myotis</tp:taxon-name-part><tp:taxon-name-part taxon-name-part-type="species" reg="alticraniatus">alticraniatus</tp:taxon-name-part></tp:taxon-name></italic> Osgood), collected in Vietnam (340 m a.s.l., Tho Than Cave, Xuan Son NP, Phu Tho Province: <named-content xmlns:xlink="http://www.w3.org/1999/xlink" content-type="dwc:verbatimCoordinates" xlink:type="simple"><named-content content-type="geo-json" specific-use="{&#34;type&#34;:&#34;Point&#34;,&#34;coordinates&#34;:[104.939903,21.138613]}" id="NCID0ETUAE" xlink:type="simple">21.138613°N, 104.939903°E</named-content></named-content>) by Vuong Tan Tu on December 7, 2020. <bold><italic>Paratype</italic></bold> #1: • nymph from a male Chinese water myotis (<italic><tp:taxon-name><tp:taxon-name-part taxon-name-part-type="genus" reg="Myotis">Myotis</tp:taxon-name-part><tp:taxon-name-part taxon-name-part-type="species" reg="laniger">laniger</tp:taxon-name-part></tp:taxon-name></italic> Peter), collected in Vietnam (1530 m a.s.l., Ta Phin # 1 Cave, Lao Cai Province: <named-content xmlns:xlink="http://www.w3.org/1999/xlink" content-type="dwc:verbatimCoordinates" xlink:type="simple"><named-content content-type="geo-json" specific-use="{&#34;type&#34;:&#34;Point&#34;,&#34;coordinates&#34;:[103.836787,22.402822]}" id="NCID0EJVAE" xlink:type="simple">22.402822°N, 103.836787°E</named-content></named-content>) by Vuong Tan Tu on December 3, 2020. <bold><italic>Paratype</italic></bold> #2: • larva from a male Chinese water myotis (<italic><tp:taxon-name><tp:taxon-name-part taxon-name-part-type="genus" reg="Myotis">M.</tp:taxon-name-part><tp:taxon-name-part taxon-name-part-type="species" reg="laniger">laniger</tp:taxon-name-part></tp:taxon-name></italic>), collected in Vietnam (1400 m a.s.l., Co Ma # 1 Cave, Co Ma Commune, Thuan Chau, Son La Province: <named-content xmlns:xlink="http://www.w3.org/1999/xlink" content-type="dwc:verbatimCoordinates" xlink:type="simple"><named-content content-type="geo-json" specific-use="{&#34;type&#34;:&#34;Point&#34;,&#34;coordinates&#34;:[103.507718,21.361139]}" id="NCID0E6VAE" xlink:type="simple">21.361139°N, 103.507718°E</named-content></named-content>) by Vuong Tan Tu on December 17, 2020.</p><p>All above specimens are stored in ethanol and deposited at the Department of Parasitology, University of Veterinary Medicine, Budapest, Hungary (holotype and paratype #1) and the Institute of Ecology and Biological Resources, Hanoi, Vietnam (paratype #2).</p></tp:treatment-sec><tp:treatment-sec sec-type="Morphology" id="SECID0EFWAE"><title>Morphology.</title><p><bold>Female (engorged)</bold>. Length of the idiosoma (from the half point between scapular apices to the middle of posterior margin) 3.38, width 2.74, ratio of idiosomal length/width 1.23 (Fig. <xref ref-type="fig" rid="F2">2</xref>).</p><fig id="F2" position="float" orientation="portrait"><object-id xmlns:xlink="http://www.w3.org/1999/xlink" content-type="doi" xlink:type="simple">10.3897/zookeys.1215.123624.figure2</object-id><object-id xmlns:xlink="http://www.w3.org/1999/xlink" content-type="arpha" xlink:type="simple">17F8FAA5-2123-541B-B7BF-1D72B1AF2100</object-id><label>Figure 2.</label><caption><p>Dorsal habitus of <italic><tp:taxon-name><tp:taxon-name-part taxon-name-part-type="genus" reg="Ixodes">Ixodes</tp:taxon-name-part><tp:taxon-name-part taxon-name-part-type="species" reg="lanigeri">lanigeri</tp:taxon-name-part></tp:taxon-name></italic> sp. nov. female.</p></caption><graphic xmlns:xlink="http://www.w3.org/1999/xlink" xlink:href="zookeys-1215-107_article-123624__-g002.jpg" position="float" orientation="portrait" xlink:type="simple" id="oo_1153125.jpg"><uri content-type="original_file" xlink:type="simple">https://binary.pensoft.net/fig/1153125</uri></graphic></fig><p>Scutum reverse pentagonal, broadest at half-length, posteriorly rounded (Fig. <xref ref-type="fig" rid="F3">3G</xref>).</p><fig id="F3" position="float" orientation="portrait"><object-id xmlns:xlink="http://www.w3.org/1999/xlink" content-type="doi" xlink:type="simple">10.3897/zookeys.1215.123624.figure3</object-id><object-id xmlns:xlink="http://www.w3.org/1999/xlink" content-type="arpha" xlink:type="simple">960D8D2C-AF33-5544-8A4A-0395792778D7</object-id><label>Figure 3.</label><caption><p>Key morphologic characters of <italic><tp:taxon-name><tp:taxon-name-part taxon-name-part-type="genus" reg="Ixodes">Ixodes</tp:taxon-name-part><tp:taxon-name-part taxon-name-part-type="species" reg="lanigeri">lanigeri</tp:taxon-name-part></tp:taxon-name></italic> sp. nov. female, in comparison with <italic><tp:taxon-name><tp:taxon-name-part taxon-name-part-type="genus" reg="Ixodes">I.</tp:taxon-name-part><tp:taxon-name-part taxon-name-part-type="species" reg="fujitai">fujitai</tp:taxon-name-part></tp:taxon-name></italic> and <italic><tp:taxon-name><tp:taxon-name-part taxon-name-part-type="genus" reg="Ixodes">I.</tp:taxon-name-part><tp:taxon-name-part taxon-name-part-type="species" reg="ariadnae">ariadnae</tp:taxon-name-part></tp:taxon-name></italic><bold>A–C</bold> dorsal view of basis capituli of <bold>A</bold><italic><tp:taxon-name><tp:taxon-name-part taxon-name-part-type="genus" reg="Ixodes">I.</tp:taxon-name-part><tp:taxon-name-part taxon-name-part-type="species" reg="lanigeri">lanigeri</tp:taxon-name-part></tp:taxon-name></italic> sp. nov. (blue arrow: lateral protuberance of palpal segment II; white arrow: longest hair on palpal segment III; yellow arrow: caudolateral corner of basis; double white arrow: interval between porose areas) <bold>B</bold><italic><tp:taxon-name><tp:taxon-name-part taxon-name-part-type="genus" reg="Ixodes">I.</tp:taxon-name-part><tp:taxon-name-part taxon-name-part-type="species" reg="fujitai">fujitai</tp:taxon-name-part></tp:taxon-name></italic> (blue arrow: medial protuberance of palpal segment III; white arrow: longest hair on palpal segment III; yellow arrow: caudolateral corner of basis; double blue arrow: interval between porose areas) and <bold>C</bold><italic><tp:taxon-name><tp:taxon-name-part taxon-name-part-type="genus" reg="Ixodes">I.</tp:taxon-name-part><tp:taxon-name-part taxon-name-part-type="species" reg="ariadnae">ariadnae</tp:taxon-name-part></tp:taxon-name></italic> (yellow arrow: caudolateral corner of basis; double white arrow: interval between porose areas) <bold>D–F</bold> Peritremes of <bold>D</bold><italic><tp:taxon-name><tp:taxon-name-part taxon-name-part-type="genus" reg="Ixodes">I.</tp:taxon-name-part><tp:taxon-name-part taxon-name-part-type="species" reg="lanigeri">lanigeri</tp:taxon-name-part></tp:taxon-name></italic> sp. nov. (yellow arrow: narrowing) <bold>E</bold><italic><tp:taxon-name><tp:taxon-name-part taxon-name-part-type="genus" reg="Ixodes">I.</tp:taxon-name-part><tp:taxon-name-part taxon-name-part-type="species" reg="fujitai">fujitai</tp:taxon-name-part></tp:taxon-name></italic> and <bold>F</bold><italic><tp:taxon-name><tp:taxon-name-part taxon-name-part-type="genus" reg="Ixodes">I.</tp:taxon-name-part><tp:taxon-name-part taxon-name-part-type="species" reg="ariadnae">ariadnae</tp:taxon-name-part></tp:taxon-name></italic><bold>G–I</bold> scutum of <bold>G</bold><italic><tp:taxon-name><tp:taxon-name-part taxon-name-part-type="genus" reg="Ixodes">I.</tp:taxon-name-part><tp:taxon-name-part taxon-name-part-type="species" reg="lanigeri">lanigeri</tp:taxon-name-part></tp:taxon-name></italic> sp. nov. (yellow arrow: relatively dense punctuations, blue arrow: rugosities) <bold>H</bold><italic><tp:taxon-name><tp:taxon-name-part taxon-name-part-type="genus" reg="Ixodes">I.</tp:taxon-name-part><tp:taxon-name-part taxon-name-part-type="species" reg="fujitai">fujitai</tp:taxon-name-part></tp:taxon-name></italic> and <bold>I</bold><italic><tp:taxon-name><tp:taxon-name-part taxon-name-part-type="genus" reg="Ixodes">I.</tp:taxon-name-part><tp:taxon-name-part taxon-name-part-type="species" reg="ariadnae">ariadnae</tp:taxon-name-part></tp:taxon-name></italic> (the dashed line indicates the maximum width of the scutum). Collection data of samples used for comparison: <italic><tp:taxon-name><tp:taxon-name-part taxon-name-part-type="genus" reg="Ixodes">I.</tp:taxon-name-part><tp:taxon-name-part taxon-name-part-type="species" reg="fujitai">fujitai</tp:taxon-name-part></tp:taxon-name></italic> female was removed from <italic><tp:taxon-name><tp:taxon-name-part taxon-name-part-type="genus" reg="Murina">Murina</tp:taxon-name-part><tp:taxon-name-part taxon-name-part-type="species" reg="hilgendorfi">hilgendorfi</tp:taxon-name-part></tp:taxon-name></italic> in Shiga (Japan) on April 22, 2016; <italic><tp:taxon-name><tp:taxon-name-part taxon-name-part-type="genus" reg="Ixodes">I.</tp:taxon-name-part><tp:taxon-name-part taxon-name-part-type="species" reg="ariadnae">ariadnae</tp:taxon-name-part></tp:taxon-name></italic> female was collected from the wall of Legény Cave (Pilis Mountains, Hungary) on March 5, 2017.</p></caption><graphic xmlns:xlink="http://www.w3.org/1999/xlink" xlink:href="zookeys-1215-107_article-123624__-g003.jpg" position="float" orientation="portrait" xlink:type="simple" id="oo_1153126.jpg"><uri content-type="original_file" xlink:type="simple">https://binary.pensoft.net/fig/1153126</uri></graphic></fig><p>Length of scutum 1.26, maximum width 1.05, ratio length/width 1.2. On the scutum long, deep and curved cervical grooves, central and marginal rugosities and scattered punctuations visible (Fig. <xref ref-type="fig" rid="F3">3G</xref>). Caudolateral edge straight, with slight concavity where cervical grooves terminate. Scutal setae few, more evident laterally (length: 0.035).</p><p>Alloscutum with sparse hair covering dorsally. Length of centrodorsal setae 0.13, marginodorsal setae 0.1. Idiosoma with dense hair covering ventrally. Genital aperture flat W-shaped, with posterior concavity along its mid-line, situated slightly posterior to 2<sup>nd</sup> intercoxal space. Genital groove diverging backwards, with concavity at the level of 4<sup>th</sup> coxae. Spiracular plates asymmetrical, pear-shape, length 0.4, position of opening submarginal, surrounding aeropyles (around a gap of 0.06) in 2–7 rows (Fig. <xref ref-type="fig" rid="F3">3D</xref>). Anal valves with setae measuring 0.1. Anal groove slightly converging from mid-length.</p><p>Length of gnathosoma (from palpal apices to posterior margin of basis capituli) 0.6, width of basis capituli dorsally 0.5. Ratio of gnathosomal length to basis capituli width 1.2. Length of basis capituli (from base of hypostome to posterior margin of basis capituli) 0.33, ratio of length to width of basis capituli 0.66. Basis capituli shape pentagonal, its sides parallel, anteriorly converging (Fig. <xref ref-type="fig" rid="F3">3A</xref>). Caudolateral corner oblique, slightly rounded, without cornuae and continuing as a dark brown lane of sclerotization along the relatively straight posterior margin. Areae porosae very large, elliptical (with their longitudinal axes perpendicular to each other), their breadth 0.18, interval narrow (0.06). Ventrally on basis capituli prominent, caudolaterally projecting auriculae, bearing two longitudinal ridges, posteriorly tapering (Fig. <xref ref-type="fig" rid="F4">4A</xref>). Behind auriculae constriction (“waist”). Posterior edge of ventral basis medially less, laterally strongly sclerotized and caudolaterally angled (Fig. <xref ref-type="fig" rid="F4">4A</xref>), its width shorter than distance between palpal articles I, laterally with a single hair (0.03).</p><fig id="F4" position="float" orientation="portrait"><object-id xmlns:xlink="http://www.w3.org/1999/xlink" content-type="doi" xlink:type="simple">10.3897/zookeys.1215.123624.figure4</object-id><object-id xmlns:xlink="http://www.w3.org/1999/xlink" content-type="arpha" xlink:type="simple">AAD73022-55AA-5BE8-89AA-654820C835DE</object-id><label>Figure 4.</label><caption><p>Key ventral morphological characters of <italic><tp:taxon-name><tp:taxon-name-part taxon-name-part-type="genus" reg="Ixodes">Ixodes</tp:taxon-name-part><tp:taxon-name-part taxon-name-part-type="species" reg="lanigeri">lanigeri</tp:taxon-name-part></tp:taxon-name></italic> sp. nov. female, in comparison with <italic><tp:taxon-name><tp:taxon-name-part taxon-name-part-type="genus" reg="Ixodes">I.</tp:taxon-name-part><tp:taxon-name-part taxon-name-part-type="species" reg="fujitai">fujitai</tp:taxon-name-part></tp:taxon-name></italic> and <italic><tp:taxon-name><tp:taxon-name-part taxon-name-part-type="genus" reg="Ixodes">I.</tp:taxon-name-part><tp:taxon-name-part taxon-name-part-type="species" reg="ariadnae">ariadnae</tp:taxon-name-part></tp:taxon-name></italic><bold>A</bold> ventral view of <italic><tp:taxon-name><tp:taxon-name-part taxon-name-part-type="genus" reg="Ixodes">I.</tp:taxon-name-part><tp:taxon-name-part taxon-name-part-type="species" reg="lanigeri">lanigeri</tp:taxon-name-part></tp:taxon-name></italic> sp. nov. (blue arrow: rectangular coxa II; black arrow: sclerotized caudal protuberance of coxae I; yellow arrow: auriculae; red arrow: angled caudolateral corner of ventral basis) <bold>B</bold> ventral view of <italic><tp:taxon-name><tp:taxon-name-part taxon-name-part-type="genus" reg="Ixodes">I.</tp:taxon-name-part><tp:taxon-name-part taxon-name-part-type="species" reg="fujitai">fujitai</tp:taxon-name-part></tp:taxon-name></italic> (blue arrow: rounded coxa II; black arrow: caudal concavity of coxa I) <bold>C</bold> ventral view of <italic><tp:taxon-name><tp:taxon-name-part taxon-name-part-type="genus" reg="Ixodes">I.</tp:taxon-name-part><tp:taxon-name-part taxon-name-part-type="species" reg="ariadnae">ariadnae</tp:taxon-name-part></tp:taxon-name></italic> (yellow arrow: auricular ridge).</p></caption><graphic xmlns:xlink="http://www.w3.org/1999/xlink" xlink:href="zookeys-1215-107_article-123624__-g004.jpg" position="float" orientation="portrait" xlink:type="simple" id="oo_1153127.jpg"><uri content-type="original_file" xlink:type="simple">https://binary.pensoft.net/fig/1153127</uri></graphic></fig><p>Palps (dorsal view) short, club shape, edge curved medially, relatively straight laterally, length 0.63, maximum width 0.22, ratio length/width 2.9. Palpal hairs few (i.e., 4–6) medially, more numerous (as many as 12–14) laterally, shortest (measuring 0.02) anteriorly, longest (measuring 0.08) posteriorly. Palpal segment I with slight anterior protuberance, ventrally with two setae (0.05) and longitudinal ridge. Palpal segment II 0.33 long, anteriorly broadening, with a strongly sclerotized longitudinal ridge ventrally, both medial and lateral concavity (fovea) near mid-length, and a lateral protuberance near the junction with segment III (Fig. <xref ref-type="fig" rid="F3">3A</xref>). Two caudolateral hairs of palpal segment II, in and near the lateral concavity, have medium length (0.05). Palpal segment III 0.26 long, laterally concave, medially convex (Fig. <xref ref-type="fig" rid="F3">3A</xref>). Hypostome slightly lanceolate, length 0.27, width 0.1, ratio length/width 2.7. Dental formula 2/2 (mid-length), in six rows (but apical part missing) (Fig. <xref ref-type="fig" rid="F4">4A</xref>).</p><p>Legs long, longer than 5 (Fig. <xref ref-type="fig" rid="F2">2</xref>). Coxae I asymmetrically trapezoid, coxae II rectangular, all coxae without spines or spurs but caudomedial angle of coxae I strongly sclerotized, with a slight protuberance laterally to it (Fig. <xref ref-type="fig" rid="F4">4A</xref>). A single coxal hair posterolaterally long (0.22), anterolaterally shorter (up to 0.1), except on coxae III where these two equal in length. Highest number of hair (<italic>N</italic> &gt; 5) on coxae IV. Tarsus I. length 1.2, maximum diameter 0.1, length to diameter ratio 12. Haller’s organ open, with six anterior pit sensillae arranged as a group of three, and another three in line.</p><p><bold>Nymph (engorged)</bold>. Length of the idiosoma 2.95 (Fig. <xref ref-type="fig" rid="F5">5A</xref>). Scutum broad, reverse pentagonal, broadest close to half-length (Fig. <xref ref-type="fig" rid="F5">5C</xref>). Length of scutum 0.61, maximum width 0.56, ratio length/width 1.1. On the scutum straight scapular groove measuring 0.1, and a relatively straight cervical groove reaching caudolateral margin at its middle, with a concavity. The surface has fine reticulate pattern. Punctuations not visible. Lateral scutal seta 0.04 long.</p><fig id="F5" position="float" orientation="portrait"><object-id xmlns:xlink="http://www.w3.org/1999/xlink" content-type="doi" xlink:type="simple">10.3897/zookeys.1215.123624.figure5</object-id><object-id xmlns:xlink="http://www.w3.org/1999/xlink" content-type="arpha" xlink:type="simple">137AB668-326B-5222-86A9-BDCF7B9F6BD4</object-id><label>Figure 5.</label><caption><p>Key morphological characters of <italic><tp:taxon-name><tp:taxon-name-part taxon-name-part-type="genus" reg="Ixodes">Ixodes</tp:taxon-name-part><tp:taxon-name-part taxon-name-part-type="species" reg="lanigeri">lanigeri</tp:taxon-name-part></tp:taxon-name></italic> sp. nov. nymph <bold>A</bold> habitus, dorsal view <bold>B</bold> basis capituli <bold>C</bold> scutum and palps <bold>D</bold> coxae I-II <bold>E</bold> ventral view of basis and palps.</p></caption><graphic xmlns:xlink="http://www.w3.org/1999/xlink" xlink:href="zookeys-1215-107_article-123624__-g005.jpg" position="float" orientation="portrait" xlink:type="simple" id="oo_1153128.jpg"><uri content-type="original_file" xlink:type="simple">https://binary.pensoft.net/fig/1153128</uri></graphic></fig><p>Alloscutum has few 0.08 long hair dorsally. Idiosoma has sparse hair covering ventrally (length: 0.04–0.05 between coxae, 0.1 in mid region and behind). Spiracular plates subcircular in shape, diameter 0.14, within marginal row scattered aeropyles in 1–3 rows, position of opening subcentral. Anal valves with four 0.06–0.07 long setae. Anal grooves nearly parallel.</p><p>Length of basis capituli (from base of hypostome to posterior margin of basis capituli) 0.13, width of basis capituli dorsally 0.22, ratio of length to width of basis capituli 0.6 (Fig. <xref ref-type="fig" rid="F5">5B</xref>). Basis capituli shape pentagonal, its sides slightly then (anterior to palpal basis) abruptly converging toward the hypostome, dorsally broadest at its caudolateral corners which are perpendicular, lacking cornuae. Posterior margin nearly straight. Three isolated pores observable in place of areae porosae. Ventrally on the basis triangular, sclerotized auriculae, with almost perpendicular lateral and caudal edges (Fig. <xref ref-type="fig" rid="F5">5E</xref>).</p><p>Palps (dorsal view) short, medial edge curved, lateral edge nearly straight (Fig. <xref ref-type="fig" rid="F5">5C</xref>), length 0.23, maximum width 0.095, ratio length/width 2.4. Palpal hairs longest (0.04) laterally on palpal segment II (<italic>N</italic> = 3) and slightly shorter (0.03) medially (<italic>N</italic> = 2). Palpal segment II and III 0.12 and 0.1 long, respectively (Fig. <xref ref-type="fig" rid="F5">5B</xref>). Palpal segment III narrower than palpal segment II at their junction, forming a laterally concavity. Palpal segment III with dorsal deepening (fovea), and laterally with five short (0.02) and anteriorly with shorter (0.01) hairs. Hypostome missing from paratype #2.</p><p>Legs long and slender. Coxae I trapezoid, their caudomedial corner perpendicular-angled, coxae II rectangular (Fig. <xref ref-type="fig" rid="F5">5D</xref>). Coxae II-IV rounded, without spines or spurs. Coxae I and II with long hair (0.11 and 0.09, respectively) medially at mid-length (Fig. <xref ref-type="fig" rid="F5">5D</xref>), all coxae with prominent hair of similar length (0.05–0.11) caudolaterally. Tarsus I. length 0.81, maximum diameter 0.09, length to diameter ratio 9.</p><p><bold>Larva (engorged)</bold>. Length of idiosoma 1.12, breadth 0.8, ratio idiosomal length/breadth 1.4 (Fig. <xref ref-type="fig" rid="F6">6A, B</xref>).</p><p>Scutum reverse pentagonal, posteriorly rounded, broadest at its half-length (Fig. <xref ref-type="fig" rid="F6">6C</xref>). Length of scutum 0.34, breadth 0.39, ratio length/breadth 0.87. Surface reticulate, with slight rugosities. Cervical grooves narrow, terminating close to deepest point of the pronounced concavity along curved caudolateral scutal margin (Fig. <xref ref-type="fig" rid="F6">6C</xref>). Between carinae and cervical grooves posterolaterally directed, anteriorly convex deepening. In the caudal field of scutum two parallel grooves with length of 0.08 and interval of 0.05 (Fig. <xref ref-type="fig" rid="F6">6C</xref>). Scutal setae few (Sc2: 0.024, Sc4: 0.036), some further dorsal and ventral setae also missing. Alloscutal setae longest around mid-length; central dorsal setae (Cd1-2: 0.05) shorter than marginal dorsal setae (Md1-3: 0.07, Md5: 0.08, Md6: 0.07, Md8: 0.04). Ventrally, sternal setae (St1: 0.033, St2: 0.044; St3: 0.07) mostly shorter than marginal ventral setae (Mv1: 0.067, Mv2: 0.086, Mv3: 0.073).</p><fig id="F6" position="float" orientation="portrait"><object-id xmlns:xlink="http://www.w3.org/1999/xlink" content-type="doi" xlink:type="simple">10.3897/zookeys.1215.123624.figure6</object-id><object-id xmlns:xlink="http://www.w3.org/1999/xlink" content-type="arpha" xlink:type="simple">16C297B4-89D8-5D2C-9E16-CACC93F70CD2</object-id><label>Figure 6.</label><caption><p>Key morphological characters of <italic><tp:taxon-name><tp:taxon-name-part taxon-name-part-type="genus" reg="Ixodes">Ixodes</tp:taxon-name-part><tp:taxon-name-part taxon-name-part-type="species" reg="lanigeri">lanigeri</tp:taxon-name-part></tp:taxon-name></italic> sp. nov. larva <bold>A</bold> habitus, dorsal view <bold>B</bold> habitus, ventral view <bold>C</bold> scutum, dorsal view of basis capituli and palps <bold>D</bold> coxae, ventral view of basis capituli and palps.</p></caption><graphic xmlns:xlink="http://www.w3.org/1999/xlink" xlink:href="zookeys-1215-107_article-123624__-g006.jpg" position="float" orientation="portrait" xlink:type="simple" id="oo_1153129.jpg"><uri content-type="original_file" xlink:type="simple">https://binary.pensoft.net/fig/1153129</uri></graphic></fig><p>Gnathosoma: length from base of hypostome to posterior margin of basis 0.094, width of basis capituli dorsally 0.17, ratio of length to width 0.55. Basis capituli dorsally triangular, with straight posterior margin and rounded, oblique caudolateral corner, both showing a dark brown lane (&lt;0.01) of sclerotization. Ventrally on the basis capituli elevated, blunt and triangular auriculae with sclerotized edge (Fig. <xref ref-type="fig" rid="F6">6D</xref>). Posterior margin rounded. Palps short, club-shaped, medially curved, laterally slightly convex with prominent dorsal fovea and lateral outward bulging of segment II near the junction with segment III (Fig. <xref ref-type="fig" rid="F6">6C</xref>). Dorsally, palpal length 0.15, breadth 0.07, ratio length/breadth 2.2. Segments I-III measure 0.01, 0.08 and 0.06, respectively. Palpal setae longest (0.015) apically and close to junction of II-III segments. Ventrally on palpal segment II porous elevation at the junction with segment III. Hypostome conical, short (0.11), with dental formula 2/2.</p><p>Legs long. Haller’s organ elongated, longer than maximum breadth (diameter) of tarsus I. Tarsus I length: 0.4, breadth: 0.058. Coxae without spines or spurs. Coxa I trapezoid, with caudomedial corner as elevated, perpendicular angle of dark sclerotization appearing as a short internal spur. Coxae II-III rounded.</p></tp:treatment-sec><tp:treatment-sec sec-type="Differential diagnosis" id="SECID0EZGAG"><title>Differential diagnosis.</title><p><italic><tp:taxon-name><tp:taxon-name-part taxon-name-part-type="genus" reg="Ixodes">Ixodes</tp:taxon-name-part><tp:taxon-name-part taxon-name-part-type="species" reg="lanigeri">lanigeri</tp:taxon-name-part></tp:taxon-name></italic> sp. nov. can be distinguished from <italic><tp:taxon-name><tp:taxon-name-part taxon-name-part-type="genus" reg="Ixodes">I.</tp:taxon-name-part><tp:taxon-name-part taxon-name-part-type="species" reg="simplex">simplex</tp:taxon-name-part></tp:taxon-name></italic> Neumann and <italic><tp:taxon-name><tp:taxon-name-part taxon-name-part-type="genus" reg="Ixodes">I.</tp:taxon-name-part><tp:taxon-name-part taxon-name-part-type="species" reg="fuliginosus">fuliginosus</tp:taxon-name-part></tp:taxon-name></italic> Hornok &amp; Takano based on its long legs (tarsus I: length to maximum diameter ratio above 8), and from members of the <italic><tp:taxon-name><tp:taxon-name-part taxon-name-part-type="genus" reg="Ixodes">I.</tp:taxon-name-part><tp:taxon-name-part taxon-name-part-type="species" reg="vespertilionis">vespertilionis</tp:taxon-name-part></tp:taxon-name></italic> complex (<italic><tp:taxon-name><tp:taxon-name-part taxon-name-part-type="genus" reg="Ixodes">I.</tp:taxon-name-part><tp:taxon-name-part taxon-name-part-type="species" reg="vespertilionis">vespertilionis</tp:taxon-name-part></tp:taxon-name></italic>, <italic><tp:taxon-name><tp:taxon-name-part taxon-name-part-type="genus" reg="Ixodes">I.</tp:taxon-name-part><tp:taxon-name-part taxon-name-part-type="species" reg="collaris">collaris</tp:taxon-name-part></tp:taxon-name></italic>, <italic><tp:taxon-name><tp:taxon-name-part taxon-name-part-type="genus" reg="Ixodes">I.</tp:taxon-name-part><tp:taxon-name-part taxon-name-part-type="species" reg="nipponrhinolophi">nipponrhinolophi</tp:taxon-name-part></tp:taxon-name></italic>) based on its short palps, relevant to all known developmental stages.</p><p>Within the <italic><tp:taxon-name><tp:taxon-name-part taxon-name-part-type="genus" reg="Ixodes">I.</tp:taxon-name-part><tp:taxon-name-part taxon-name-part-type="species" reg="ariadnae">ariadnae</tp:taxon-name-part></tp:taxon-name></italic> complex, the female of <italic><tp:taxon-name><tp:taxon-name-part taxon-name-part-type="genus" reg="Ixodes">I.</tp:taxon-name-part><tp:taxon-name-part taxon-name-part-type="species" reg="lanigeri">lanigeri</tp:taxon-name-part></tp:taxon-name></italic> sp. nov. is different from <italic><tp:taxon-name><tp:taxon-name-part taxon-name-part-type="genus" reg="Ixodes">I.</tp:taxon-name-part><tp:taxon-name-part taxon-name-part-type="species" reg="fujitai">fujitai</tp:taxon-name-part></tp:taxon-name></italic> based on the following characters of the latter: (1) scarce punctuations in the anterior and posterior fields of scutum (Fig. <xref ref-type="fig" rid="F3">3H</xref>) (<italic>vs</italic> denser in <italic><tp:taxon-name><tp:taxon-name-part taxon-name-part-type="genus" reg="Ixodes">I.</tp:taxon-name-part><tp:taxon-name-part taxon-name-part-type="species" reg="lanigeri">lanigeri</tp:taxon-name-part></tp:taxon-name></italic> sp. nov.); (2) subcircular spiracular plates (Fig. <xref ref-type="fig" rid="F3">3E</xref>) (<italic>vs</italic> asymmetrical, pear-shape in case of <italic><tp:taxon-name><tp:taxon-name-part taxon-name-part-type="genus" reg="Ixodes">I.</tp:taxon-name-part><tp:taxon-name-part taxon-name-part-type="species" reg="lanigeri">lanigeri</tp:taxon-name-part></tp:taxon-name></italic> sp. nov.); (3) gnathosoma approximately 30% longer than broad (<italic>vs</italic> only approximately 20% longer than broad in <italic><tp:taxon-name><tp:taxon-name-part taxon-name-part-type="genus" reg="Ixodes">I.</tp:taxon-name-part><tp:taxon-name-part taxon-name-part-type="species" reg="lanigeri">lanigeri</tp:taxon-name-part></tp:taxon-name></italic> sp. nov.); (4) angled, thickened and protruding caudolateral corners of basis capituli (Fig. <xref ref-type="fig" rid="F3">3B</xref>) (<italic>vs</italic> rounded and blunt, oblique in <italic><tp:taxon-name><tp:taxon-name-part taxon-name-part-type="genus" reg="Ixodes">I.</tp:taxon-name-part><tp:taxon-name-part taxon-name-part-type="species" reg="lanigeri">lanigeri</tp:taxon-name-part></tp:taxon-name></italic> sp. nov.); (5) subtriangular areae porosae with a broader interval of 0.08 (Fig. <xref ref-type="fig" rid="F3">3B</xref>), ratio of width-to-interval 2:1 (<italic>vs</italic> broad elliptical areae porosae, with their longitudinal axes perpendicular to each other and a narrower interval of 0.06 in <italic><tp:taxon-name><tp:taxon-name-part taxon-name-part-type="genus" reg="Ixodes">I.</tp:taxon-name-part><tp:taxon-name-part taxon-name-part-type="species" reg="lanigeri">lanigeri</tp:taxon-name-part></tp:taxon-name></italic> sp. nov., with a 3:1 ratio of width-to-interval); (6) lack of sagittal rim anteriorly on palpal article I (Fig. <xref ref-type="fig" rid="F4">4B</xref>) (<italic>vs</italic> observable in <italic><tp:taxon-name><tp:taxon-name-part taxon-name-part-type="genus" reg="Ixodes">I.</tp:taxon-name-part><tp:taxon-name-part taxon-name-part-type="species" reg="lanigeri">lanigeri</tp:taxon-name-part></tp:taxon-name></italic> sp. nov.); (7) lack of strongly sclerotized longitudinal ridge ventrally at the basis of palpal article II (Fig. <xref ref-type="fig" rid="F4">4B</xref>) (<italic>vs</italic> present in <italic><tp:taxon-name><tp:taxon-name-part taxon-name-part-type="genus" reg="Ixodes">I.</tp:taxon-name-part><tp:taxon-name-part taxon-name-part-type="species" reg="lanigeri">lanigeri</tp:taxon-name-part></tp:taxon-name></italic> sp. nov.), and the two caudolateral hairs of palpal segment II, in and near the lateral concavity, are long (0.1) in <italic><tp:taxon-name><tp:taxon-name-part taxon-name-part-type="genus" reg="Ixodes">I.</tp:taxon-name-part><tp:taxon-name-part taxon-name-part-type="species" reg="fujitai">fujitai</tp:taxon-name-part></tp:taxon-name></italic> (Fig. <xref ref-type="fig" rid="F4">4B</xref>) (<italic>vs</italic> short, 0.05 in <italic><tp:taxon-name><tp:taxon-name-part taxon-name-part-type="genus" reg="Ixodes">I.</tp:taxon-name-part><tp:taxon-name-part taxon-name-part-type="species" reg="lanigeri">lanigeri</tp:taxon-name-part></tp:taxon-name></italic> sp. nov.); (8) slightly elevated and sclerotized auricular ridge (Fig. <xref ref-type="fig" rid="F3">3B</xref>) (<italic>vs</italic> prominent auriculae in <italic><tp:taxon-name><tp:taxon-name-part taxon-name-part-type="genus" reg="Ixodes">I.</tp:taxon-name-part><tp:taxon-name-part taxon-name-part-type="species" reg="lanigeri">lanigeri</tp:taxon-name-part></tp:taxon-name></italic> sp. nov.); (9) rounded posterior margin of ventral basis (Fig. <xref ref-type="fig" rid="F4">4B</xref>) (<italic>vs</italic> caudolaterally angled posterior margin of <italic><tp:taxon-name><tp:taxon-name-part taxon-name-part-type="genus" reg="Ixodes">I.</tp:taxon-name-part><tp:taxon-name-part taxon-name-part-type="species" reg="lanigeri">lanigeri</tp:taxon-name-part></tp:taxon-name></italic> sp. nov.); and (10) rounded coxae, especially coxae II (Fig. <xref ref-type="fig" rid="F4">4B</xref>) and IV (<italic>vs</italic> rectangular coxae II in <italic><tp:taxon-name><tp:taxon-name-part taxon-name-part-type="genus" reg="Ixodes">I.</tp:taxon-name-part><tp:taxon-name-part taxon-name-part-type="species" reg="lanigeri">lanigeri</tp:taxon-name-part></tp:taxon-name></italic> sp. nov.).</p><p>Differences in comparison with females of <italic><tp:taxon-name><tp:taxon-name-part taxon-name-part-type="genus" reg="Ixodes">I.</tp:taxon-name-part><tp:taxon-name-part taxon-name-part-type="species" reg="ariadnae">ariadnae</tp:taxon-name-part></tp:taxon-name></italic> include the following characters. In <italic><tp:taxon-name><tp:taxon-name-part taxon-name-part-type="genus" reg="Ixodes">I.</tp:taxon-name-part><tp:taxon-name-part taxon-name-part-type="species" reg="ariadnae">ariadnae</tp:taxon-name-part></tp:taxon-name></italic> the scutum is slightly more elongated (Fig. <xref ref-type="fig" rid="F3">3I</xref>) (ratio length/width above 1.25 <italic>vs</italic> 1.2 in <italic><tp:taxon-name><tp:taxon-name-part taxon-name-part-type="genus" reg="Ixodes">I.</tp:taxon-name-part><tp:taxon-name-part taxon-name-part-type="species" reg="lanigeri">lanigeri</tp:taxon-name-part></tp:taxon-name></italic> sp. nov.) and has its maximum width at approximately one-third of its length (<italic>vs</italic> close to half-length in <italic><tp:taxon-name><tp:taxon-name-part taxon-name-part-type="genus" reg="Ixodes">I.</tp:taxon-name-part><tp:taxon-name-part taxon-name-part-type="species" reg="lanigeri">lanigeri</tp:taxon-name-part></tp:taxon-name></italic> sp. nov.). The straight portion is in the middle of the cervical grooves in <italic><tp:taxon-name><tp:taxon-name-part taxon-name-part-type="genus" reg="Ixodes">I.</tp:taxon-name-part><tp:taxon-name-part taxon-name-part-type="species" reg="ariadnae">ariadnae</tp:taxon-name-part></tp:taxon-name></italic> (Fig. <xref ref-type="fig" rid="F3">3I</xref>), but posteriorly in <italic><tp:taxon-name><tp:taxon-name-part taxon-name-part-type="genus" reg="Ixodes">I.</tp:taxon-name-part><tp:taxon-name-part taxon-name-part-type="species" reg="lanigeri">lanigeri</tp:taxon-name-part></tp:taxon-name></italic> sp. nov. The number of pores is low in the caudal region of the scutum of <italic><tp:taxon-name><tp:taxon-name-part taxon-name-part-type="genus" reg="Ixodes">I.</tp:taxon-name-part><tp:taxon-name-part taxon-name-part-type="species" reg="ariadnae">ariadnae</tp:taxon-name-part></tp:taxon-name></italic> (Fig. <xref ref-type="fig" rid="F3">3I</xref>) <italic>vs</italic> higher in <italic><tp:taxon-name><tp:taxon-name-part taxon-name-part-type="genus" reg="Ixodes">I.</tp:taxon-name-part><tp:taxon-name-part taxon-name-part-type="species" reg="lanigeri">lanigeri</tp:taxon-name-part></tp:taxon-name></italic> sp. nov. The spiracular plates of <italic><tp:taxon-name><tp:taxon-name-part taxon-name-part-type="genus" reg="Ixodes">I.</tp:taxon-name-part><tp:taxon-name-part taxon-name-part-type="species" reg="ariadnae">ariadnae</tp:taxon-name-part></tp:taxon-name></italic> are subcircular (Fig. <xref ref-type="fig" rid="F3">3F</xref>), with straight portions of its edges (<italic>vs</italic> asymmetrically pear-shaped in <italic><tp:taxon-name><tp:taxon-name-part taxon-name-part-type="genus" reg="Ixodes">I.</tp:taxon-name-part><tp:taxon-name-part taxon-name-part-type="species" reg="lanigeri">lanigeri</tp:taxon-name-part></tp:taxon-name></italic> sp. nov.), diameter smaller (0.33 <italic>vs</italic> 0.4 in <italic><tp:taxon-name><tp:taxon-name-part taxon-name-part-type="genus" reg="Ixodes">I.</tp:taxon-name-part><tp:taxon-name-part taxon-name-part-type="species" reg="lanigeri">lanigeri</tp:taxon-name-part></tp:taxon-name></italic> sp. nov.). Aeropyles occupy up to 10 rows in <italic><tp:taxon-name><tp:taxon-name-part taxon-name-part-type="genus" reg="Ixodes">I.</tp:taxon-name-part><tp:taxon-name-part taxon-name-part-type="species" reg="ariadnae">ariadnae</tp:taxon-name-part></tp:taxon-name></italic> (<italic>vs</italic> up to 7 in <italic><tp:taxon-name><tp:taxon-name-part taxon-name-part-type="genus" reg="Ixodes">I.</tp:taxon-name-part><tp:taxon-name-part taxon-name-part-type="species" reg="lanigeri">lanigeri</tp:taxon-name-part></tp:taxon-name></italic> sp. nov.), with narrower margin than the diameter of their opening (<italic>vs</italic> broad margin in <italic><tp:taxon-name><tp:taxon-name-part taxon-name-part-type="genus" reg="Ixodes">I.</tp:taxon-name-part><tp:taxon-name-part taxon-name-part-type="species" reg="lanigeri">lanigeri</tp:taxon-name-part></tp:taxon-name></italic> sp. nov.). Gnathosoma approximately 30% longer than broad (<italic>vs</italic> only approximately 20% longer than broad in <italic><tp:taxon-name><tp:taxon-name-part taxon-name-part-type="genus" reg="Ixodes">I.</tp:taxon-name-part><tp:taxon-name-part taxon-name-part-type="species" reg="lanigeri">lanigeri</tp:taxon-name-part></tp:taxon-name></italic> sp. nov.). Dorsally, basis capituli with straight oblique caudolateral corner and wavy edge including that of posterior margin which is strongly concave in middle (Fig. <xref ref-type="fig" rid="F3">3C</xref>), <italic>vs</italic> rounded corner and straight posterior margin in <italic><tp:taxon-name><tp:taxon-name-part taxon-name-part-type="genus" reg="Ixodes">I.</tp:taxon-name-part><tp:taxon-name-part taxon-name-part-type="species" reg="lanigeri">lanigeri</tp:taxon-name-part></tp:taxon-name></italic> sp. nov. Shape of areae porosae subtriangular in <italic><tp:taxon-name><tp:taxon-name-part taxon-name-part-type="genus" reg="Ixodes">I.</tp:taxon-name-part><tp:taxon-name-part taxon-name-part-type="species" reg="ariadnae">ariadnae</tp:taxon-name-part></tp:taxon-name></italic> (Fig. <xref ref-type="fig" rid="F3">3C</xref>) <italic>vs</italic> elliptical in <italic><tp:taxon-name><tp:taxon-name-part taxon-name-part-type="genus" reg="Ixodes">I.</tp:taxon-name-part><tp:taxon-name-part taxon-name-part-type="species" reg="lanigeri">lanigeri</tp:taxon-name-part></tp:taxon-name></italic> sp. nov. Palps of <italic><tp:taxon-name><tp:taxon-name-part taxon-name-part-type="genus" reg="Ixodes">I.</tp:taxon-name-part><tp:taxon-name-part taxon-name-part-type="species" reg="ariadnae">ariadnae</tp:taxon-name-part></tp:taxon-name></italic> broader, with length-to-width ratio of 2.4 (Fig. <xref ref-type="fig" rid="F3">3C</xref>) (<italic>vs</italic> 2.9 in <italic><tp:taxon-name><tp:taxon-name-part taxon-name-part-type="genus" reg="Ixodes">I.</tp:taxon-name-part><tp:taxon-name-part taxon-name-part-type="species" reg="lanigeri">lanigeri</tp:taxon-name-part></tp:taxon-name></italic> sp. nov.). Ratio of palpal segments II:III 1.6 in <italic><tp:taxon-name><tp:taxon-name-part taxon-name-part-type="genus" reg="Ixodes">I.</tp:taxon-name-part><tp:taxon-name-part taxon-name-part-type="species" reg="ariadnae">ariadnae</tp:taxon-name-part></tp:taxon-name></italic> vs 1.27 in <italic><tp:taxon-name><tp:taxon-name-part taxon-name-part-type="genus" reg="Ixodes">I.</tp:taxon-name-part><tp:taxon-name-part taxon-name-part-type="species" reg="lanigeri">lanigeri</tp:taxon-name-part></tp:taxon-name></italic> sp. nov. Palpal segment II is laterally concave at its basis in <italic><tp:taxon-name><tp:taxon-name-part taxon-name-part-type="genus" reg="Ixodes">I.</tp:taxon-name-part><tp:taxon-name-part taxon-name-part-type="species" reg="ariadnae">ariadnae</tp:taxon-name-part></tp:taxon-name></italic> (Fig. <xref ref-type="fig" rid="F3">3C</xref>) (<italic>vs</italic> close to its mid-length both laterally and medially in <italic><tp:taxon-name><tp:taxon-name-part taxon-name-part-type="genus" reg="Ixodes">I.</tp:taxon-name-part><tp:taxon-name-part taxon-name-part-type="species" reg="lanigeri">lanigeri</tp:taxon-name-part></tp:taxon-name></italic> sp. nov.). Surface of palpal segment III convex both laterally and medially in <italic><tp:taxon-name><tp:taxon-name-part taxon-name-part-type="genus" reg="Ixodes">I.</tp:taxon-name-part><tp:taxon-name-part taxon-name-part-type="species" reg="ariadnae">ariadnae</tp:taxon-name-part></tp:taxon-name></italic> (Fig. <xref ref-type="fig" rid="F3">3C</xref>) (<italic>vs</italic> laterally concave, medially convex in <italic><tp:taxon-name><tp:taxon-name-part taxon-name-part-type="genus" reg="Ixodes">I.</tp:taxon-name-part><tp:taxon-name-part taxon-name-part-type="species" reg="lanigeri">lanigeri</tp:taxon-name-part></tp:taxon-name></italic> sp. nov.). Ventrally on the basis capituli of <italic><tp:taxon-name><tp:taxon-name-part taxon-name-part-type="genus" reg="Ixodes">I.</tp:taxon-name-part><tp:taxon-name-part taxon-name-part-type="species" reg="ariadnae">ariadnae</tp:taxon-name-part></tp:taxon-name></italic> “waist” (narrowing) and sclerotized posterior edge less evident, unangled and inconspicuous auricular ridges have convex, rounded anterior margin (Fig. <xref ref-type="fig" rid="F4">4C</xref>) (<italic>vs</italic> concave anterior margin surrounding palpal article I. in <italic><tp:taxon-name><tp:taxon-name-part taxon-name-part-type="genus" reg="Ixodes">I.</tp:taxon-name-part><tp:taxon-name-part taxon-name-part-type="species" reg="lanigeri">lanigeri</tp:taxon-name-part></tp:taxon-name></italic> sp. nov.). Coxae II-IV of <italic><tp:taxon-name><tp:taxon-name-part taxon-name-part-type="genus" reg="Ixodes">I.</tp:taxon-name-part><tp:taxon-name-part taxon-name-part-type="species" reg="ariadnae">ariadnae</tp:taxon-name-part></tp:taxon-name></italic> are symmetrically rounded <italic>vs</italic> asymmetrically trapezoid or rectangular in <italic><tp:taxon-name><tp:taxon-name-part taxon-name-part-type="genus" reg="Ixodes">I.</tp:taxon-name-part><tp:taxon-name-part taxon-name-part-type="species" reg="lanigeri">lanigeri</tp:taxon-name-part></tp:taxon-name></italic> sp. nov.</p><p>In comparison with <italic><tp:taxon-name><tp:taxon-name-part taxon-name-part-type="genus" reg="Ixodes">I.</tp:taxon-name-part><tp:taxon-name-part taxon-name-part-type="species" reg="collaris">collaris</tp:taxon-name-part></tp:taxon-name></italic> nymph: palps slender, elongated, 0.45 (<italic>vs</italic> short, 0.23 in <italic><tp:taxon-name><tp:taxon-name-part taxon-name-part-type="genus" reg="Ixodes">I.</tp:taxon-name-part><tp:taxon-name-part taxon-name-part-type="species" reg="lanigeri">lanigeri</tp:taxon-name-part></tp:taxon-name></italic> sp. nov.) and the scutum is also more elongated (shape index is 1.5 <italic>vs</italic> 1.1 in <italic><tp:taxon-name><tp:taxon-name-part taxon-name-part-type="genus" reg="Ixodes">I.</tp:taxon-name-part><tp:taxon-name-part taxon-name-part-type="species" reg="lanigeri">lanigeri</tp:taxon-name-part></tp:taxon-name></italic> sp. nov.). Within the <italic><tp:taxon-name><tp:taxon-name-part taxon-name-part-type="genus" reg="Ixodes">I.</tp:taxon-name-part><tp:taxon-name-part taxon-name-part-type="species" reg="ariadnae">ariadnae</tp:taxon-name-part></tp:taxon-name></italic> complex, the nymph of <italic><tp:taxon-name><tp:taxon-name-part taxon-name-part-type="genus" reg="Ixodes">I.</tp:taxon-name-part><tp:taxon-name-part taxon-name-part-type="species" reg="fujitai">fujitai</tp:taxon-name-part></tp:taxon-name></italic> is unknown. The nymph of <italic><tp:taxon-name><tp:taxon-name-part taxon-name-part-type="genus" reg="Ixodes">I.</tp:taxon-name-part><tp:taxon-name-part taxon-name-part-type="species" reg="lanigeri">lanigeri</tp:taxon-name-part></tp:taxon-name></italic> sp. nov. is different from that of <italic><tp:taxon-name><tp:taxon-name-part taxon-name-part-type="genus" reg="Ixodes">I.</tp:taxon-name-part><tp:taxon-name-part taxon-name-part-type="species" reg="ariadnae">ariadnae</tp:taxon-name-part></tp:taxon-name></italic> based on the following characters of the latter. The scutum is longer, as indicated by the shape index of 1.2, and broadest at its anterior third (Fig. <xref ref-type="fig" rid="F7">7A</xref>) (<italic>vs</italic> 1.1 in <italic><tp:taxon-name><tp:taxon-name-part taxon-name-part-type="genus" reg="Ixodes">I.</tp:taxon-name-part><tp:taxon-name-part taxon-name-part-type="species" reg="lanigeri">lanigeri</tp:taxon-name-part></tp:taxon-name></italic> sp. nov., maximum width close to half-length in <italic><tp:taxon-name><tp:taxon-name-part taxon-name-part-type="genus" reg="Ixodes">I.</tp:taxon-name-part><tp:taxon-name-part taxon-name-part-type="species" reg="lanigeri">lanigeri</tp:taxon-name-part></tp:taxon-name></italic> sp. nov.). The ratio of palpal segments II:III 1.7 (Fig. <xref ref-type="fig" rid="F7">7B</xref>) (<italic>vs</italic> 1.2 in <italic><tp:taxon-name><tp:taxon-name-part taxon-name-part-type="genus" reg="Ixodes">I.</tp:taxon-name-part><tp:taxon-name-part taxon-name-part-type="species" reg="lanigeri">lanigeri</tp:taxon-name-part></tp:taxon-name></italic> sp. nov.). Ventrally, on the basis of <italic><tp:taxon-name><tp:taxon-name-part taxon-name-part-type="genus" reg="Ixodes">I.</tp:taxon-name-part><tp:taxon-name-part taxon-name-part-type="species" reg="ariadnae">ariadnae</tp:taxon-name-part></tp:taxon-name></italic> nymph, less elevated auricular ridges are visible (Fig. <xref ref-type="fig" rid="F7">7D</xref>). Spiracular plates oval, with irregular outline in <italic><tp:taxon-name><tp:taxon-name-part taxon-name-part-type="genus" reg="Ixodes">I.</tp:taxon-name-part><tp:taxon-name-part taxon-name-part-type="species" reg="ariadnae">ariadnae</tp:taxon-name-part></tp:taxon-name></italic> nymph but subcircular in <italic><tp:taxon-name><tp:taxon-name-part taxon-name-part-type="genus" reg="Ixodes">I.</tp:taxon-name-part><tp:taxon-name-part taxon-name-part-type="species" reg="lanigeri">lanigeri</tp:taxon-name-part></tp:taxon-name></italic> sp. nov. Coxae of <italic><tp:taxon-name><tp:taxon-name-part taxon-name-part-type="genus" reg="Ixodes">I.</tp:taxon-name-part><tp:taxon-name-part taxon-name-part-type="species" reg="ariadnae">ariadnae</tp:taxon-name-part></tp:taxon-name></italic> nymph are all rounded (Fig. <xref ref-type="fig" rid="F7">7C</xref>).</p><fig id="F7" position="float" orientation="portrait"><object-id xmlns:xlink="http://www.w3.org/1999/xlink" content-type="doi" xlink:type="simple">10.3897/zookeys.1215.123624.figure7</object-id><object-id xmlns:xlink="http://www.w3.org/1999/xlink" content-type="arpha" xlink:type="simple">343BF623-FF54-5BE8-ABEB-532F03996CB3</object-id><label>Figure 7.</label><caption><p>Key morphologic characters of <italic><tp:taxon-name><tp:taxon-name-part taxon-name-part-type="genus" reg="Ixodes">Ixodes</tp:taxon-name-part><tp:taxon-name-part taxon-name-part-type="species" reg="ariadnae">ariadnae</tp:taxon-name-part></tp:taxon-name></italic> nymph <bold>A</bold> habitus, dorsal view <bold>B</bold> dorsal view of basis capituli and palps <bold>C</bold> coxae and ventral view of gnathosoma <bold>D</bold> ventral view of basis and palps. This sample was collected from the cave wall of Szopláki Ördöglyuk (Pilis Mountains, Hungary) on April 10, 2016.</p></caption><graphic xmlns:xlink="http://www.w3.org/1999/xlink" xlink:href="zookeys-1215-107_article-123624__-g007.jpg" position="float" orientation="portrait" xlink:type="simple" id="oo_1153130.jpg"><uri content-type="original_file" xlink:type="simple">https://binary.pensoft.net/fig/1153130</uri></graphic></fig><p>Within the <italic><tp:taxon-name><tp:taxon-name-part taxon-name-part-type="genus" reg="Ixodes">I.</tp:taxon-name-part><tp:taxon-name-part taxon-name-part-type="species" reg="ariadnae">ariadnae</tp:taxon-name-part></tp:taxon-name></italic> complex, the larva of <italic><tp:taxon-name><tp:taxon-name-part taxon-name-part-type="genus" reg="Ixodes">I.</tp:taxon-name-part><tp:taxon-name-part taxon-name-part-type="species" reg="fujitai">fujitai</tp:taxon-name-part></tp:taxon-name></italic> is unknown. The larva of <italic><tp:taxon-name><tp:taxon-name-part taxon-name-part-type="genus" reg="Ixodes">I.</tp:taxon-name-part><tp:taxon-name-part taxon-name-part-type="species" reg="lanigeri">lanigeri</tp:taxon-name-part></tp:taxon-name></italic> sp. nov. is different from that of <italic><tp:taxon-name><tp:taxon-name-part taxon-name-part-type="genus" reg="Ixodes">I.</tp:taxon-name-part><tp:taxon-name-part taxon-name-part-type="species" reg="ariadnae">ariadnae</tp:taxon-name-part></tp:taxon-name></italic> (Fig. <xref ref-type="fig" rid="F8">8A, B</xref>) based on the following characters of the latter. Scutum broadest anteriorly to its half-length; its caudolateral edge with only slight concavity (Fig. <xref ref-type="fig" rid="F8">8C</xref>) (<italic>vs</italic> deep in <italic><tp:taxon-name><tp:taxon-name-part taxon-name-part-type="genus" reg="Ixodes">I.</tp:taxon-name-part><tp:taxon-name-part taxon-name-part-type="species" reg="lanigeri">lanigeri</tp:taxon-name-part></tp:taxon-name></italic> sp. nov). Cervical grooves not apparent, reaching posterolateral margin of scutum behind its deepest point of concavity. Scutal setae shorter (0.02–0.03) than in <italic><tp:taxon-name><tp:taxon-name-part taxon-name-part-type="genus" reg="Ixodes">I.</tp:taxon-name-part><tp:taxon-name-part taxon-name-part-type="species" reg="lanigeri">lanigeri</tp:taxon-name-part></tp:taxon-name></italic> sp. nov. (0.05). Caudal alloscutal setae longer in <italic><tp:taxon-name><tp:taxon-name-part taxon-name-part-type="genus" reg="Ixodes">I.</tp:taxon-name-part><tp:taxon-name-part taxon-name-part-type="species" reg="ariadnae">ariadnae</tp:taxon-name-part></tp:taxon-name></italic> larva (0.15 <italic>vs</italic> 0.04–0.08 in <italic><tp:taxon-name><tp:taxon-name-part taxon-name-part-type="genus" reg="Ixodes">I.</tp:taxon-name-part><tp:taxon-name-part taxon-name-part-type="species" reg="lanigeri">lanigeri</tp:taxon-name-part></tp:taxon-name></italic> sp. nov.). Marginal ventral setae longer in <italic><tp:taxon-name><tp:taxon-name-part taxon-name-part-type="genus" reg="Ixodes">I.</tp:taxon-name-part><tp:taxon-name-part taxon-name-part-type="species" reg="ariadnae">ariadnae</tp:taxon-name-part></tp:taxon-name></italic> larva (0.12–0.14 vs 0.06–0.09 in <italic><tp:taxon-name><tp:taxon-name-part taxon-name-part-type="genus" reg="Ixodes">I.</tp:taxon-name-part><tp:taxon-name-part taxon-name-part-type="species" reg="lanigeri">lanigeri</tp:taxon-name-part></tp:taxon-name></italic> sp. nov.). Palps of <italic><tp:taxon-name><tp:taxon-name-part taxon-name-part-type="genus" reg="Ixodes">I.</tp:taxon-name-part><tp:taxon-name-part taxon-name-part-type="species" reg="ariadnae">ariadnae</tp:taxon-name-part></tp:taxon-name></italic> larva laterally straight, with small fovea and dark outline (Fig. <xref ref-type="fig" rid="F8">8C</xref>) (<italic>vs</italic> laterally convex, with prominent fovea in <italic><tp:taxon-name><tp:taxon-name-part taxon-name-part-type="genus" reg="Ixodes">I.</tp:taxon-name-part><tp:taxon-name-part taxon-name-part-type="species" reg="lanigeri">lanigeri</tp:taxon-name-part></tp:taxon-name></italic> sp. nov.), but shape index is 2.2 in both species. Palpal setae longer in <italic><tp:taxon-name><tp:taxon-name-part taxon-name-part-type="genus" reg="Ixodes">I.</tp:taxon-name-part><tp:taxon-name-part taxon-name-part-type="species" reg="ariadnae">ariadnae</tp:taxon-name-part></tp:taxon-name></italic> (up to 0.05) than in <italic><tp:taxon-name><tp:taxon-name-part taxon-name-part-type="genus" reg="Ixodes">I.</tp:taxon-name-part><tp:taxon-name-part taxon-name-part-type="species" reg="lanigeri">lanigeri</tp:taxon-name-part></tp:taxon-name></italic> sp. nov. (0.015). Ventrally, on the basis, capituli auricular ridges of <italic><tp:taxon-name><tp:taxon-name-part taxon-name-part-type="genus" reg="Ixodes">I.</tp:taxon-name-part><tp:taxon-name-part taxon-name-part-type="species" reg="ariadnae">ariadnae</tp:taxon-name-part></tp:taxon-name></italic> are less apparent/elevated (Fig. <xref ref-type="fig" rid="F8">8D</xref>) than the auriculae in <italic><tp:taxon-name><tp:taxon-name-part taxon-name-part-type="genus" reg="Ixodes">I.</tp:taxon-name-part><tp:taxon-name-part taxon-name-part-type="species" reg="lanigeri">lanigeri</tp:taxon-name-part></tp:taxon-name></italic> sp. nov.</p><fig id="F8" position="float" orientation="portrait"><object-id xmlns:xlink="http://www.w3.org/1999/xlink" content-type="doi" xlink:type="simple">10.3897/zookeys.1215.123624.figure8</object-id><object-id xmlns:xlink="http://www.w3.org/1999/xlink" content-type="arpha" xlink:type="simple">34D61B0B-CB6E-5CF4-9789-797B16E9664B</object-id><label>Figure 8.</label><caption><p>Key morphological characters of <italic><tp:taxon-name><tp:taxon-name-part taxon-name-part-type="genus" reg="Ixodes">Ixodes</tp:taxon-name-part><tp:taxon-name-part taxon-name-part-type="species" reg="ariadnae">ariadnae</tp:taxon-name-part></tp:taxon-name></italic> larva <bold>A</bold> habitus, dorsal view <bold>B</bold> habitus, ventral view <bold>C</bold> scutum, dorsal view of basis capituli and palps <bold>D</bold> coxae I-II, ventral view of basis capituli and palps. This sample was collected from the cave wall of Szopláki Ördöglyuk (Pilis Mountains, Hungary) on April 10, 2016.</p></caption><graphic xmlns:xlink="http://www.w3.org/1999/xlink" xlink:href="zookeys-1215-107_article-123624__-g008.jpg" position="float" orientation="portrait" xlink:type="simple" id="oo_1153131.jpg"><uri content-type="original_file" xlink:type="simple">https://binary.pensoft.net/fig/1153131</uri></graphic></fig></tp:treatment-sec><tp:treatment-sec sec-type="GenBank data" id="SECID0E6KBG"><title>GenBank data.</title><p>Complete mitochondrial genome sequence from one larva is available in GenBank (<ext-link xmlns:xlink="http://www.w3.org/1999/xlink" xlink:href="LC797956" ext-link-type="gen" xlink:type="simple">LC797956</ext-link>). Sequences of the amplified parts of the <italic>cox</italic>1 and 16S rRNA genes of <italic><tp:taxon-name><tp:taxon-name-part taxon-name-part-type="genus" reg="Ixodes">I.</tp:taxon-name-part><tp:taxon-name-part taxon-name-part-type="species" reg="lanigeri">lanigeri</tp:taxon-name-part></tp:taxon-name></italic> sp. nov. from another larva (collected with paratype#2), the nymph (paratype#1) and the female (holotype) are found under the accession numbers <ext-link xmlns:xlink="http://www.w3.org/1999/xlink" xlink:href="PP079465" ext-link-type="gen" xlink:type="simple">PP079465</ext-link>, <ext-link xmlns:xlink="http://www.w3.org/1999/xlink" xlink:href="PP503326" ext-link-type="gen" xlink:type="simple">PP503326</ext-link>, <ext-link xmlns:xlink="http://www.w3.org/1999/xlink" xlink:href="PP503327" ext-link-type="gen" xlink:type="simple">PP503327</ext-link> and <ext-link xmlns:xlink="http://www.w3.org/1999/xlink" xlink:href="PP081435" ext-link-type="gen" xlink:type="simple">PP081435</ext-link>, <ext-link xmlns:xlink="http://www.w3.org/1999/xlink" xlink:href="PP505539" ext-link-type="gen" xlink:type="simple">PP505539</ext-link>, <ext-link xmlns:xlink="http://www.w3.org/1999/xlink" xlink:href="PP505540" ext-link-type="gen" xlink:type="simple">PP505540</ext-link> respectively.</p></tp:treatment-sec><tp:treatment-sec sec-type="Molecular and phylogenetic analyses" id="SECID0EVMBG"><title>Molecular and phylogenetic analyses.</title><p>Pairwise comparison of <italic><tp:taxon-name><tp:taxon-name-part taxon-name-part-type="genus" reg="Ixodes">I.</tp:taxon-name-part><tp:taxon-name-part taxon-name-part-type="species" reg="lanigeri">lanigeri</tp:taxon-name-part></tp:taxon-name></italic> sp. nov. indicated 5.1% <italic>cox</italic>1 and 2.9% 16S rRNA gene sequence differences from <italic><tp:taxon-name><tp:taxon-name-part taxon-name-part-type="genus" reg="Ixodes">I.</tp:taxon-name-part><tp:taxon-name-part taxon-name-part-type="species" reg="fujitai">fujitai</tp:taxon-name-part></tp:taxon-name></italic>, and 11.18% <italic>cox</italic>1 and 5.7% 16S rRNA gene sequence difference from <italic><tp:taxon-name><tp:taxon-name-part taxon-name-part-type="genus" reg="Ixodes">I.</tp:taxon-name-part><tp:taxon-name-part taxon-name-part-type="species" reg="ariadnae">ariadnae</tp:taxon-name-part></tp:taxon-name></italic> (Table <xref ref-type="table" rid="T1">1</xref>). There were up to only 2 bp differences in the amplified part of the <italic>cox</italic>1 and 16S rRNA genes between the larvae, the nymph and female of <italic><tp:taxon-name><tp:taxon-name-part taxon-name-part-type="genus" reg="Ixodes">I.</tp:taxon-name-part><tp:taxon-name-part taxon-name-part-type="species" reg="lanigeri">lanigeri</tp:taxon-name-part></tp:taxon-name></italic> sp. nov. The complete mitogenome of <italic><tp:taxon-name><tp:taxon-name-part taxon-name-part-type="genus" reg="Ixodes">I.</tp:taxon-name-part><tp:taxon-name-part taxon-name-part-type="species" reg="lanigeri">lanigeri</tp:taxon-name-part></tp:taxon-name></italic> sp. nov. was 95.4% (13899/14570 bp) identical to that of <italic><tp:taxon-name><tp:taxon-name-part taxon-name-part-type="genus" reg="Ixodes">I.</tp:taxon-name-part><tp:taxon-name-part taxon-name-part-type="species" reg="fujitai">fujitai</tp:taxon-name-part></tp:taxon-name></italic> (<ext-link xmlns:xlink="http://www.w3.org/1999/xlink" xlink:href="LC769934" ext-link-type="gen" xlink:type="simple">LC769934</ext-link>). The phylogenetic relationships of the new tick species from Vietnam are shown in Fig. <xref ref-type="fig" rid="F9">9</xref>.</p><table-wrap id="T1" position="float" orientation="portrait"><label>Table 1.</label><caption><p>Pairwise nucleotide differences between (a) <italic>cox</italic>1 and (b) 16S rRNA gene sequences of species belonging to the <italic><tp:taxon-name><tp:taxon-name-part taxon-name-part-type="genus" reg="Ixodes">Ixodes</tp:taxon-name-part><tp:taxon-name-part taxon-name-part-type="species" reg="ariadnae">ariadnae</tp:taxon-name-part></tp:taxon-name></italic> complex, according to GenBank accession numbers. Asian and European data are indicated with light blue and grey background color, respectively.</p></caption><table id="TID0ENCBG" rules="all"><tbody><tr><th rowspan="1" colspan="1">(a) <italic>cox</italic>1 gene</th><th rowspan="1" colspan="1" style="background: #d2edf3"><italic><tp:taxon-name><tp:taxon-name-part taxon-name-part-type="genus" reg="Ixodes">I.</tp:taxon-name-part><tp:taxon-name-part taxon-name-part-type="species" reg="lanigeri">lanigeri</tp:taxon-name-part></tp:taxon-name></italic> (<ext-link xmlns:xlink="http://www.w3.org/1999/xlink" xlink:href="PP079465" ext-link-type="gen" xlink:type="simple">PP079465</ext-link>: Vietnam)</th><th rowspan="1" colspan="1" style="background: #d2edf3"><italic><tp:taxon-name><tp:taxon-name-part taxon-name-part-type="genus" reg="Ixodes">I.</tp:taxon-name-part><tp:taxon-name-part taxon-name-part-type="species" reg="fujitai">fujitai</tp:taxon-name-part></tp:taxon-name></italic> (<ext-link xmlns:xlink="http://www.w3.org/1999/xlink" xlink:href="LC036330" ext-link-type="gen" xlink:type="simple">LC036330</ext-link>: Japan)</th><th rowspan="1" colspan="1" style="background: #dbdcde"><italic><tp:taxon-name><tp:taxon-name-part taxon-name-part-type="genus" reg="Ixodes">I.</tp:taxon-name-part><tp:taxon-name-part taxon-name-part-type="species" reg="ariadnae">ariadnae</tp:taxon-name-part></tp:taxon-name></italic> (<ext-link xmlns:xlink="http://www.w3.org/1999/xlink" xlink:href="KJ490306" ext-link-type="gen" xlink:type="simple">KJ490306</ext-link>: Hungary)</th></tr><tr><td rowspan="1" colspan="1" style="background: #d2edf3">
                    <bold><italic><tp:taxon-name><tp:taxon-name-part taxon-name-part-type="genus" reg="Ixodes">I.</tp:taxon-name-part><tp:taxon-name-part taxon-name-part-type="species" reg="lanigeri">lanigeri</tp:taxon-name-part></tp:taxon-name></italic> (<ext-link xmlns:xlink="http://www.w3.org/1999/xlink" xlink:href="PP079465" ext-link-type="gen" xlink:type="simple">PP079465</ext-link>: Vietnam)</bold>
                  </td><td rowspan="1" colspan="1" style="background: #d2edf3">–</td><td rowspan="1" colspan="1" style="background: #d2edf3">94.9% (603/635)</td><td rowspan="1" colspan="1" style="background: #dbdcde">88.9% (560/630)</td></tr><tr><td rowspan="1" colspan="1" style="background: #d2edf3">
                    <bold><italic><tp:taxon-name><tp:taxon-name-part taxon-name-part-type="genus" reg="Ixodes">I.</tp:taxon-name-part><tp:taxon-name-part taxon-name-part-type="species" reg="fujitai">fujitai</tp:taxon-name-part></tp:taxon-name></italic> (<ext-link xmlns:xlink="http://www.w3.org/1999/xlink" xlink:href="LC036330" ext-link-type="gen" xlink:type="simple">LC036330</ext-link>: Japan)</bold>
                  </td><td rowspan="1" colspan="1" style="background: #d2edf3">94.9% (603/635)</td><td rowspan="1" colspan="1" style="background: #d2edf3">–</td><td rowspan="1" colspan="1" style="background: #dbdcde">89.7% (565/630)</td></tr><tr><td rowspan="1" colspan="1" style="background: #dbdcde">
                    <bold><italic><tp:taxon-name><tp:taxon-name-part taxon-name-part-type="genus" reg="Ixodes">I.</tp:taxon-name-part><tp:taxon-name-part taxon-name-part-type="species" reg="ariadnae">ariadnae</tp:taxon-name-part></tp:taxon-name></italic> (<ext-link xmlns:xlink="http://www.w3.org/1999/xlink" xlink:href="KJ490306" ext-link-type="gen" xlink:type="simple">KJ490306</ext-link>: Hungary)</bold>
                  </td><td rowspan="1" colspan="1" style="background: #dbdcde">88.9% (560/630)</td><td rowspan="1" colspan="1" style="background: #dbdcde">89.7% (565/630)</td><td rowspan="1" colspan="1" style="background: #dbdcde">–</td></tr><tr><td rowspan="1" colspan="1">(b) 16S rRNA gene</td><td rowspan="1" colspan="1" style="background: #d2edf3">
                    <bold><italic><tp:taxon-name><tp:taxon-name-part taxon-name-part-type="genus" reg="Ixodes">I.</tp:taxon-name-part><tp:taxon-name-part taxon-name-part-type="species" reg="lanigeri">lanigeri</tp:taxon-name-part></tp:taxon-name></italic> (<ext-link xmlns:xlink="http://www.w3.org/1999/xlink" xlink:href="PP081435" ext-link-type="gen" xlink:type="simple">PP081435</ext-link>: Vietnam)</bold>
                  </td><td rowspan="1" colspan="1" style="background: #d2edf3">
                    <bold><italic><tp:taxon-name><tp:taxon-name-part taxon-name-part-type="genus" reg="Ixodes">I.</tp:taxon-name-part><tp:taxon-name-part taxon-name-part-type="species" reg="fujitai">fujitai</tp:taxon-name-part></tp:taxon-name></italic> (<ext-link xmlns:xlink="http://www.w3.org/1999/xlink" xlink:href="LC036330" ext-link-type="gen" xlink:type="simple">LC036330</ext-link>: Japan)</bold>
                  </td><td rowspan="1" colspan="1" style="background: #dbdcde">
                    <bold><italic><tp:taxon-name><tp:taxon-name-part taxon-name-part-type="genus" reg="Ixodes">I.</tp:taxon-name-part><tp:taxon-name-part taxon-name-part-type="species" reg="ariadnae">ariadnae</tp:taxon-name-part></tp:taxon-name></italic> (<ext-link xmlns:xlink="http://www.w3.org/1999/xlink" xlink:href="KJ490306" ext-link-type="gen" xlink:type="simple">KJ490306</ext-link>: Hungary)</bold>
                  </td></tr><tr><td rowspan="1" colspan="1" style="background: #d2edf3">
                    <bold><italic><tp:taxon-name><tp:taxon-name-part taxon-name-part-type="genus" reg="Ixodes">I.</tp:taxon-name-part><tp:taxon-name-part taxon-name-part-type="species" reg="lanigeri">lanigeri</tp:taxon-name-part></tp:taxon-name></italic> (<ext-link xmlns:xlink="http://www.w3.org/1999/xlink" xlink:href="PP081435" ext-link-type="gen" xlink:type="simple">PP081435</ext-link>: Vietnam)</bold>
                  </td><td rowspan="1" colspan="1" style="background: #d2edf3">–</td><td rowspan="1" colspan="1" style="background: #d2edf3">97.1% (398/410)</td><td rowspan="1" colspan="1" style="background: #dbdcde">94.3% (398/422)</td></tr><tr><td rowspan="1" colspan="1" style="background: #d2edf3">
                    <bold><italic><tp:taxon-name><tp:taxon-name-part taxon-name-part-type="genus" reg="Ixodes">I.</tp:taxon-name-part><tp:taxon-name-part taxon-name-part-type="species" reg="fujitai">fujitai</tp:taxon-name-part></tp:taxon-name></italic> (<ext-link xmlns:xlink="http://www.w3.org/1999/xlink" xlink:href="LC036330" ext-link-type="gen" xlink:type="simple">LC036330</ext-link>: Japan)</bold>
                  </td><td rowspan="1" colspan="1" style="background: #d2edf3">97.1% (398/410)</td><td rowspan="1" colspan="1" style="background: #d2edf3">–</td><td rowspan="1" colspan="1" style="background: #dbdcde">93% (385/414)</td></tr><tr><td rowspan="1" colspan="1" style="background: #dbdcde">
                    <bold><italic><tp:taxon-name><tp:taxon-name-part taxon-name-part-type="genus" reg="Ixodes">I.</tp:taxon-name-part><tp:taxon-name-part taxon-name-part-type="species" reg="ariadnae">ariadnae</tp:taxon-name-part></tp:taxon-name></italic> (<ext-link xmlns:xlink="http://www.w3.org/1999/xlink" xlink:href="KJ490306" ext-link-type="gen" xlink:type="simple">KJ490306</ext-link>: Hungary)</bold>
                  </td><td rowspan="1" colspan="1" style="background: #dbdcde">94.3% (398/422)</td><td rowspan="1" colspan="1" style="background: #dbdcde">93% (385/414)</td><td rowspan="1" colspan="1" style="background: #dbdcde">–</td></tr></tbody></table></table-wrap><fig id="F9" position="float" orientation="portrait"><object-id xmlns:xlink="http://www.w3.org/1999/xlink" content-type="doi" xlink:type="simple">10.3897/zookeys.1215.123624.figure9</object-id><object-id xmlns:xlink="http://www.w3.org/1999/xlink" content-type="arpha" xlink:type="simple">01B252D7-5BA5-59B0-9C82-C5A86E1AA7C2</object-id><label>Figure 9.</label><caption><p>Phylogenetic tree of bat-associated ticks based on concatenated <italic>cox</italic>1 and 16S rRNA gene sequences. In each row of individual sequences, the region/country of origin and the GenBank accession number are shown after the species name. Rows of sequences from this study are indicated with red fonts and bold accession numbers. The evolutionary history was inferred by using the Neighbor-Joining method and p-distance model. The percentage of trees in which the associated taxa clustered together is shown next to the branches. Branch lengths are measured in the number of substitutions per site. The analysis involved 13 nucleotide sequences, and there were a total of 1020 positions in the final dataset.</p></caption><graphic xmlns:xlink="http://www.w3.org/1999/xlink" xlink:href="zookeys-1215-107_article-123624__-g009.jpg" position="float" orientation="portrait" xlink:type="simple" id="oo_1153132.jpg"><uri content-type="original_file" xlink:type="simple">https://binary.pensoft.net/fig/1153132</uri></graphic></fig></tp:treatment-sec><tp:treatment-sec sec-type="distribution" id="SECID0EJ3BG"><title>Host records and distribution.</title><p>Known host species: <italic><tp:taxon-name><tp:taxon-name-part taxon-name-part-type="genus" reg="Myotis">Myotis</tp:taxon-name-part><tp:taxon-name-part taxon-name-part-type="species" reg="alticraniatus">alticraniatus</tp:taxon-name-part></tp:taxon-name></italic>, <italic><tp:taxon-name><tp:taxon-name-part taxon-name-part-type="genus" reg="Myotis">M.</tp:taxon-name-part><tp:taxon-name-part taxon-name-part-type="species" reg="laniger">laniger</tp:taxon-name-part></tp:taxon-name></italic>. Known geographical range: northern Vietnam.</p></tp:treatment-sec><tp:treatment-sec sec-type="etymology" id="SECID0EF4BG"><title>Etymology.</title><p>The name of the new species refers to the host species, the Chinese water myotis (<italic><tp:taxon-name><tp:taxon-name-part taxon-name-part-type="genus" reg="Myotis">M.</tp:taxon-name-part><tp:taxon-name-part taxon-name-part-type="species" reg="laniger">laniger</tp:taxon-name-part></tp:taxon-name></italic>) from which the first specimen of the new species was collected.</p></tp:treatment-sec></tp:taxon-treatment>
